# Supplementary material for: Aerial Trajectories and Meteorological Drivers of Transboundary Loxostege sticticalis Migration Across Northern China and Mongolia, 2022
Source: Insects. 2026 Feb 19;17(2):218. doi: 10.3390/insects17020218 (PMC12941310; doi:10.3390/insects17020218)
Supplement: Supplementary file 1 [file insects-17-00218-s001.zip]

Archive with 10 entries (10 files):
- Figure S2.pdf
- Figure S3.pdf
- Figure S4.pdf
- Figure S5.pdf
- Table S1.pdf
- Table S2.pdf
- Table S3.pdf
- Table S4.pdf
- Table S5.pdf
- Figure S1.pdf
